# Supplementary material for: Gene Content and Coding Diversity of the Growth Hormone Loci of Apes
Source: Genes (Basel). 2023 Jan 17;14(2):241. doi: 10.3390/genes14020241 (PMC9956162; doi:10.3390/genes14020241)
Supplement: Supplementary file 1 [file genes-14-00241-s001.zip]

Archive with 5 entries (3 files):
- genes-2027451-supplementary/
- genes-2027451-supplementary/genes-2027451-SM/
- genes-2027451-supplementary/genes-2027451-SM/Supp Figure 1.pdf
- genes-2027451-supplementary/genes-2027451-SM/Supp Figure 2.pdf
- genes-2027451-supplementary/genes-2027451-SM/Supp Table 1.xlsx
