# Supplementary material for: Gene Content and Coding Diversity of the Growth Hormone Loci of Apes
Source: Genes (Basel). 2023 Jan 17;14(2):241. doi: 10.3390/genes14020241 (PMC9956162; doi:10.3390/genes14020241)
Supplement: Supplementary file 1 [file genes-14-00241-s001.zip › genes-2027451-supplementary/genes-2027451-SM/Supp Table 1.xlsx]

## Sheet: Hoja1
	COMPARISON OF AMINOACIDIC SEQUENCES OF ENCODED HORMONES OF THE APES GH LOCI
Species	Homo sapiens						Homo sapiens neanderthalensis						Pan troglodytes						Gorilla gorilla gorilla							Pongo abelli					Nomascus leucogenys								Sus scrofa
Genes ↓	GH-N	CSH-L	CSH-A	GH-V	CSH-B		GH-N	CSH-L	CSH-A	GH-V	CSH-B		GH-N	CSH-A1	CSH-A2	GH-V	CSH-B		GH-N	CSH-A1	CSH-A2	CSH-A3	GH-V	CSH-B		GH-N	CSH-L	GH-V	CSH-B		GH-N-A	GH-N-B	CSH-L	GH-V	CSH-4	CSH-5	CSH-6		GH-1
Homo sapiens
GH-N	0
CSH-L	36	0
CSH-A	28	17	0
GH-V	13	46	39	0
CSH-B	28	17	0	39	0
Homo sapiens neanderthalensis
GH-N	0	36	28	13	28		0
CSH-L	36	0	17	46	17		36	0
CSH-A	28	17	0	39	0		28	17	0
GH-V	13	46	39	0	39		13	46	39	0
CSH-B	28	17	0	39	0		28	17	0	39	0
Pan troglodytes
GH-N	0	36	28	13	28		0	36	28	13	28		0
CSH-A1	29	15	3	40	3		29	15	3	40	3		29	0
CSH-A2	29	15	3	40	3		29	15	3	40	3		29	0	0
GH-V	12	45	38	1	38		12	45	38	1	38		12	39	39	0
CSH-B	29	17	3	39	3		29	17	3	39	3		29	2	2	38	0
Gorilla gorilla gorilla
GH-N	0	36	28	13	28		0	36	28	13	28		0	29	29	12	29		0
CSH-A1	35	16	11	46	11		35	16	11	46	11		35	10	10	45	10		35	0
CSH-A2	26	16	4	37	4		26	16	4	37	4		26	3	3	36	3		26	11	0
CSH-A3	26	16	4	37	4		26	16	4	37	4		26	3	3	36	3		26	11	0	0
GH-V	14	47	40	4	40		14	47	40	4	40		14	41	41	5	40		14	47	38	38	0
CSH-B	26	16	4	37	4		26	16	4	37	4		26	3	3	36	3		26	11	0	0	38	0
Pongo abelli
GH-N	0	6	28	13	28		0	36	28	13	28		0	29	29	12	29		0	35	26	26	14	26		0
CSH-L	100	87	92	103	92		100	87	92	103	92		100	92	92	102	92		100	95	92	92	104	92		100	0
GH-V	11	42	36	11	36		11	42	36	11	36		11	37	37	10	26		11	43	34	34	14	34		11	102	0
CSH-B	31	20	13	39	13		31	20	13	39	13		31	12	12	38	12		31	16	12	12	40	12		31	92	38	0
Nomascus leucogenys
GH-N-A	5	6	30	18	30		5	36	30	18	30		5	29	29	17	29		5	35	26	26	19	26		5	100	15	32		0
GH-N-B	4	35	29	17	29		4	35	29	17	29		4	28	28	16	28		4	34	25	25	18	25		4	100	14	31		1	0
CSH-L	100	86	93	103	93		100	86	93	103	93		100	93	93	102	93		100	93	93	93	104	93		100	27	101	93		100	100	0
GH-V	10	35	29	14	29		10	35	29	14	29		10	28	28	13	28		10	34	25	25	15	25		10	100	10	30		9	8	100	0
CSH-4	33	27	22	43	22		33	27	22	43	22		33	21	21	42	21		33	24	20	20	44	20		33	97	42	25		31	31	90	32	0
CSH-5	33	24	21	44	21		33	24	21	44	21		33	20	20	43	20		33	21	19	19	45	19		33	98	42	22		31	31	91	32	5	0
CSH-6	30	24	17	42	17		30	24	17	42	17		30	16	16	41	16		30	22	15	15	43	15		30	94	40	17		29	28	94	31	21	20	0
Sus scrofa
GH-1	62	70	73	69	73		62	70	73	69	73		62	73	73	69	72		62	74	72	72	69	72		62	105	69	73		65	64	105	63	78	77	76		0
